# Supplementary material for: Diversity and Patulin Production of Penicillium spp. Associated with Apple Blue Mold in Serbia
Source: J Fungi (Basel). 2025 Feb 21;11(3):175. doi: 10.3390/jof11030175 (PMC11942967; doi:10.3390/jof11030175)
Supplement: Supplementary file 1 [file jof-11-00175-s001.zip]

Archive with 3 entries (3 files):
- Supplementary Table S1..pdf
- Supplementary Table S2.pdf
- Supplementary Table S3.pdf
